# Supplementary material for: A novel prediction method for intracerebral hemorrhage-associated pneumonia: A single center analysis
Source: PLoS One. 2025 Feb 20;20(2):e0318455. doi: 10.1371/journal.pone.0318455 (PMC11841904; doi:10.1371/journal.pone.0318455)
Supplement: S1 Data — (XLSX) [file pone.0318455.s001.xlsx]

## Sheet: Date
Number	Sex (0="female"; 1="male")	Hypertension (0="no"; 1="yes")	Diabetesmellitu (0="no"; 1="yes")	AF or CVD (0="no"; 1="yes")	COPD (0="no"; 1="yes")	Cerebralinfarction (0="no"; 1="yes")	Alcoholism (0="no"; 1="yes")	Currentsmoker (0="no"; 1="yes")	Dementia (0="no"; 1="yes")	Intracerebralhemorrhage (0="no"; 1="yes")	Myocardialinfarction (0="no"; 1="yes")	NIHSS	GCS	Dysphagia (0="no"; 1="yes")	Systolicbloodpressure	DiastolicBloodPressure	Admissionpulse	mRS	INR	Glucose	LDL	Serumcreatinine	Serumurea	Serumuricacid	ICHAP (0="no"; 1="yes")
1	0	1	0	0	0	0	1	0	0	0	0	1	15	0	132	80	72	0	0.97	4.91	2.53	67	4.9	237	0
2	1	0	0	0	0	0	0	0	0	0	0	0	15	0	120	70	89	0	1.04	5.08	2.72	94	5.4	449	0
3	1	1	1	0	0	0	0	0	0	0	0	13	15	0	180	90	93	0	0.98	11.33	1.8	99	6.1	184	0
4	1	1	0	0	0	1	0	0	0	0	0	0	15	0	163	80	72	0	0	5.87	2.95	85	6.1	349	1
5	0	1	0	0	0	0	0	0	0	0	0	7	15	0	165	80	80	0	1.1	6.82	5.92	44	5.8	316	0
6	1	1	0	0	0	0	1	0	0	0	0	2	15	0	150	90	78	0	1	6.39	4.58	82	4.9	598	1
7	1	0	0	0	0	0	0	1	0	0	0	0	15	0	121	72	80	0	0	4.82	2.44	64	6.4	238	0
8	0	1	0	0	0	1	0	1	0	0	0	7	15	0	190	90	72	2	1.12	6.7	2.48	65	3	178	0
9	1	1	0	0	0	0	0	1	0	0	0	2	15	0	162	87	78	0	0.94	4.77	3.22	85	7.3	314	0
10	1	1	0	0	0	0	0	0	0	0	0	8	14	0	140	80	80	0	0.93	7.73	3.46	74	5.6	274	0
11	1	0	0	0	0	0	1	1	0	0	0	2	15	0	200	95	82	0	0.89	5.35	3.71	75	4.1	486	0
12	1	1	0	0	0	0	0	1	0	0	0	2	14	0	130	104	82	0	0.92	4.75	3.4	110	5.4	474	0
13	1	1	0	0	0	1	0	0	0	0	0	3	14	0	200	110	90	1	0.88	7.3	4.89	71	5	344	0
14	1	1	0	0	0	0	1	1	0	0	0	4	15	0	158	88	85	0	0.94	5.2	1.98	77	4.3	239	0
15	0	1	0	0	0	0	0	0	0	0	0	16	7	1	128	62	89	0	0.86	5.54	2.11	36	5.3	201	0
16	1	1	0	0	0	1	0	0	0	1	0	0	15	0	177	90	68	1	0.95	4.69	1.33	68	5.2	367	0
17	1	1	0	1	0	1	0	0	0	0	0	17	11	0	195	98	113	0	1.13	6.81	3	97	6.4	615	1
18	0	0	0	0	0	0	0	0	0	0	0	2	15	0	150	80	74	1	0.98	5.3	2.02	52	2.8	152	0
19	0	0	0	0	0	0	1	1	0	0	0	1	14	0	197	95	65	2	0.84	7.8	2.41	64	4.6	332	0
20	1	1	0	0	0	0	0	0	0	0	0	0	15	0	180	120	70	1	0.95	5.15	3.91	90	5	438	0
21	1	1	0	0	0	0	0	0	0	0	0	1	15	0	143	85	98	0	1.04	5.75	2.59	101	5.9	419	1
22	0	1	0	0	0	0	0	0	0	0	0	12	14	0	147	78	57	0	0.94	6.14	3.91	46	5	173	0
23	0	0	0	0	0	0	0	0	0	0	0	4	15	0	140	80	70	0	0.96	4.65	3.32	62	3.4	165	0
24	1	1	0	0	0	0	0	1	0	0	0	2	14	0	152	87	80	0	0.91	8.21	3.51	85	6.7	289	0
25	1	1	0	0	0	0	0	0	0	0	0	3	13	0	163	98	91	0	0.97	4.49	2.87	118	8.3	454	0
26	0	1	0	0	0	0	0	0	0	0	0	8	15	0	140	80	80	0	0.92	5.31	3.44	51	5.3	170	0
27	0	1	0	0	0	0	0	0	1	0	0	20	5	1	112	70	66	0	0.89	8.05	2.11	78	8.7	215	1
28	1	1	0	0	0	0	0	0	0	0	0	3	15	0	163	90	80	0	0.94	5.87	4.02	77	5.1	344	0
29	1	0	0	0	0	1	0	0	0	0	0	23	9	1	166	85	70	0	0.93	8.89	2.3	106	5.6	412	1
30	0	0	0	0	0	0	0	0	0	0	0	21	5	1	190	74	60	0	1.04	5.4	2.4	156	12.1	287	1
31	0	0	0	0	0	0	0	0	0	0	0	2	14	0	184	94	67	0	0.97	4.34	2.39	92	7.6	339	0
32	0	1	1	0	0	0	0	0	0	0	0	2	15	0	196	102	69	0	0.98	4.88	2.75	82	5.1	308	0
33	1	0	1	0	0	0	0	1	0	0	0	7	11	0	123	58	70	0	1.05	7.4	1.22	61	8.4	183	1
34	0	0	0	0	0	0	0	0	0	0	0	9	12	0	150	76	85	0	0.92	6.87	2.72	65	6.3	130	0
35	1	1	1	1	0	1	0	1	0	0	0	1	14	1	165	86	87	0	1.54	7.01	2.14	90	5.8	245	1
36	1	0	1	0	0	0	0	1	0	1	0	4	14	0	162	84	84	1	0.94	5.87	2.67	94	3.3	225	0
37	1	0	1	0	0	0	1	0	0	0	0	13	12	0	190	93	104	0	1.1	4.6	1.66	119	9.2	319	1
38	1	0	0	0	0	0	1	1	0	0	0	8	12	0	166	92	99	0	0.96	7.27	0.17	65	10.1	144	0
39	0	1	0	0	0	0	0	0	0	1	0	2	15	0	130	78	85	0	1.01	7	4.24	62	4.4	359	0
40	1	1	0	0	0	1	1	1	0	1	0	3	14	0	200	114	75	0	1.01	8.37	3.96	99	5.6	468	1
41	0	1	0	0	0	0	0	0	0	0	0	10	14	0	143	91	90	0	0.96	9.5	3.43	64	4.7	244	0
42	0	1	0	0	0	1	0	0	0	0	0	2	15	0	122	69	99	0	0.9	6.64	3.53	77	4.3	236	0
43	1	1	0	0	0	1	0	0	0	1	0	0	15	0	144	86	75	1	1	7.09	1.92	295	11.2	397	0
44	1	0	0	0	0	0	0	0	0	0	0	3	14	0	140	80	80	0	1.03	4.8	4.55	97	4	283	0
45	0	1	1	1	1	0	0	0	0	1	0	4	15	0	160	82	110	2	0.89	8.09	3.59	62	5.2	380	1
46	1	1	0	0	0	0	1	1	0	0	0	4	15	0	185	101	80	0	0.78	6.66	2.06	74	2.9	260	0
47	1	1	0	0	0	0	0	1	0	0	0	3	14	0	195	96	63	0	0.97	5.06	2.44	91	6.1	367	0
48	0	1	0	0	0	0	0	0	0	1	0	5	15	0	128	72	83	0	0.87	5.04	2.35	65	3.7	339	0
49	1	0	0	0	0	0	0	0	1	0	0	0	5	1	142	69	74	2	0.91	8.27	2.34	85	7.2	343	1
50	0	1	0	0	0	1	0	0	0	0	0	1	15	0	175	75	74	0	1.05	4.85	2.87	55	6.2	200	0
51	1	1	0	0	0	0	1	0	0	0	0	30	3	1	156	88	130	0	0.97	9	3.54	111	10.4	567	1
52	1	0	0	0	0	0	0	0	0	0	0	4	15	0	145	78	78	0	0.92	6.71	2.92	84	4.4	265	0
53	1	1	0	0	0	0	0	0	0	0	0	9	13	0	168	95	68	1	0.9	5.56	3.53	64	6.6	259	0
54	1	1	1	0	0	0	0	0	0	1	0	3	15	0	150	84	108	0	1.04	8.08	2.02	124	7.1	490	1
55	1	1	0	0	0	0	1	1	0	0	0	5	14	0	156	90	72	0	0.95	4.99	2.9	80	9.3	396	0
56	1	0	0	0	0	0	0	0	0	0	0	1	15	0	173	108	80	0	0.89	5.31	2.79	65	8.2	371	0
57	1	0	0	0	0	0	0	0	0	0	0	9	14	0	117	70	70	0	0.93	6.74	2.63	50	3.8	187	0
58	1	1	0	0	0	0	0	0	0	0	0	0	15	0	166	95	70	0	0.89	5.92	1.17	90	6.5	382	0
59	1	1	0	0	0	0	1	0	0	0	0	6	14	0	154	95	52	0	0.87	4.99	3.19	72	3.5	259	0
60	1	1	0	0	0	0	0	0	0	0	0	7	15	0	150	80	80	0	0.92	4.99	1.44	88	5.2	361	1
61	1	0	1	0	0	0	0	0	0	0	1	1	15	0	156	91	77	1	0.9	13.7	1.13	59	4.3	197	0
62	1	1	1	0	0	0	0	0	0	0	0	0	15	0	204	103	80	0	0.94	9.39	2.55	82	4.6	293	0
63	1	0	0	0	0	0	0	0	0	0	0	12	14	1	183	92	50	0	0.87	5.46	2.21	85	4.3	270	0
64	1	0	0	0	0	0	1	1	0	0	0	1	15	0	142	87	74	0	0.86	6.44	2.71	84	4.4	380	0
65	1	1	0	0	0	0	0	0	0	0	0	21	3	1	134	78	74	0	1.08	6.1	2.15	118	11.8	514	0
66	1	1	0	0	0	0	0	1	0	0	0	0	15	0	199	102	66	1	0.97	4.05	2.46	53	3.1	241	0
67	1	1	0	0	0	0	1	1	0	0	0	1	15	0	150	90	78	0	0.85	7.6	2.49	73	4.3	259	1
68	1	1	0	0	0	0	0	1	0	1	0	15	6	1	197	126	98	4	0.91	7.35	5.55	231	13.2	1096	1
69	1	0	0	0	0	0	0	0	0	0	0	18	9	0	153	93	79	0	1.04	6.55	2.56	89	10.7	386	0
70	1	1	0	0	0	0	1	0	0	0	0	19	10	1	180	83	80	0	1.04	4.7	2.91	95	6.3	446	0
71	1	0	0	0	0	0	0	0	0	0	0	0	15	1	182	70	67	0	0.92	7.23	3.53	117	10.8	376	0
72	1	0	0	0	0	0	0	0	0	0	0	3	15	0	158	92	84	0	0.93	7.06	3.65	52	5.2	236	0
73	1	1	0	0	0	1	1	0	0	0	0	19	10	1	238	133	76	1	1.06	6.82	2.38	114	6.9	456	1
74	0	1	0	0	0	0	0	0	0	0	0	3	15	0	110	65	76	0	0.83	7.5	4.17	49	3.4	168	0
75	0	1	0	0	0	0	0	0	0	0	0	2	15	0	167	95	80	0	0.92	4.47	2.17	59	6.3	273	0
76	1	0	0	0	0	0	0	0	0	0	0	1	15	0	151	103	85	0	0.99	4.55	3.05	77	5.5	336	0
77	1	1	0	0	0	0	0	0	0	0	0	16	8	1	124	74	95	0	0.96	6.8	3.34	97	12.5	436	1
78	1	1	0	0	0	1	0	1	0	1	0	20	8	1	145	78	81	3	1.07	7.45	0.9	198	17.7	617	1
79	1	0	0	0	0	0	0	1	0	0	0	0	15	0	110	63	69	0	1	4.48	2.91	106	5.8	406	0
80	1	1	1	0	0	0	0	0	0	0	0	10	14	1	140	75	78	1	1.03	7.7	3.2	53	5.4	194	0
81	1	1	0	0	0	0	0	0	0	0	0	21	8	1	178	132	88	0	1	8.84	5.27	70	16.2	256	0
82	1	1	0	0	0	0	1	1	0	0	0	24	3	1	184	93	71	0	0.96	16.62	1.64	310	16.1	597	1
83	1	0	0	0	0	1	1	0	0	0	0	23	3	1	148	80	79	2	0.9	7.19	1.89	111	9	336	1
84	1	1	1	0	0	0	0	1	0	1	0	30	10	1	162	84	87	3	1.04	8.38	3.67	134	8	620	1
85	1	1	0	0	0	0	0	0	0	0	0	1	15	0	158	82	62	0	0.94	5.12	2.43	63	5.7	245	0
86	1	1	0	0	0	0	0	0	0	0	0	1	15	0	137	85	75	0	0.98	6.7	2.06	56	6.7	317	0
87	1	1	0	0	0	0	0	0	0	1	0	14	15	1	123	78	82	0	0.91	7.01	2.99	150	16.1	821	0
88	1	1	0	0	0	0	1	1	0	0	0	2	15	0	155	104	62	0	0.93	5.73	3.76	107	9.1	681	1
89	1	1	1	0	0	1	0	1	0	0	0	0	15	0	144	67	76	0	0.99	5.27	1.9	70	8.4	271	0
90	1	1	0	0	0	0	0	0	0	0	0	8	14	1	149	68	61	0	1.06	5.2	2.34	68	6	332	1
91	1	1	0	0	0	1	0	0	0	0	0	3	15	0	120	80	80	1	0.96	4.3	2.76	59	4.5	216	0
92	1	1	0	0	0	0	0	0	0	1	0	0	15	0	163	84	77	0	1.03	6.26	2.68	53	4.1	310	0
93	1	1	0	0	0	0	0	0	0	1	0	21	5	1	137	87	78	0	0.97	5.98	3.72	67	5.1	317	1
94	1	0	0	0	0	0	0	0	0	0	0	7	15	1	174	107	76	0	0.93	6.02	2.39	49	4.1	230	0
95	1	1	0	0	0	0	1	1	0	0	0	5	13	0	198	98	68	0	0.93	6	2.81	87	3.4	426	1
96	1	1	0	0	0	0	0	0	0	0	0	17	8	1	171	75	88	0	1.01	5.31	2.58	54	4	303	1
97	1	1	1	0	0	1	1	1	0	0	0	2	15	0	150	79	88	1	0.87	10.3	3.37	65	4.7	353	0
98	1	1	0	0	0	0	0	0	0	0	0	16	15	1	126	78	64	0	0.89	7.1	2.48	97	5.9	398	0
99	1	1	0	0	0	0	1	0	0	0	0	10	14	0	174	92	118	2	0.9	8.29	2.76	75	6.6	215	0
100	1	1	0	0	0	0	1	1	0	0	1	1	15	0	231	91	57	0	0.86	5.52	4.26	100	9	432	0
101	1	1	0	0	0	1	0	0	0	0	0	1	15	0	184	94	68	0	0.97	5.79	2.52	94	5.5	287	0
102	1	1	0	0	0	0	0	0	0	0	0	9	14	0	166	80	80	0	0.91	6.68	3.82	61	5	164	0
103	1	1	0	0	0	0	0	0	0	0	0	7	15	0	130	80	79	0	0.89	7.79	2.98	78	5.3	313	0
104	1	0	0	0	0	0	1	0	0	0	0	2	15	0	100	60	77	0	0.92	5.66	2.19	75	4.9	308	0
105	0	1	1	0	0	0	0	0	0	0	0	3	15	0	140	68	65	0	0.97	6.73	1.8	64	4.2	405	0
106	1	0	0	0	0	0	0	0	0	0	0	11	15	1	152	78	84	0	0.96	5.33	2.65	55	4.7	221	1
107	1	1	0	0	0	0	1	0	0	0	0	14	10	1	217	113	79	1	0.96	8.02	2.73	115	9.3	240	1
108	0	0	0	0	0	0	0	0	0	0	0	5	15	1	107	65	61	0	0.93	7.74	3.86	45	3.1	152	0
109	1	1	0	0	0	0	0	0	0	1	0	2	12	0	150	77	67	0	0.94	8.21	2.99	86	6.1	328	0
110	1	1	1	0	0	0	0	0	0	0	0	0	15	0	146	74	87	1	0.95	6.92	2.27	62	1.9	268	0
111	1	1	0	0	0	0	0	0	0	0	0	15	13	0	145	71	86	0	0.95	7.34	1.78	59	5.1	234	1
112	0	1	0	0	0	0	0	0	0	0	0	4	15	0	194	92	80	0	0.88	7.35	2.63	37	6.3	177	0
113	1	1	0	0	0	0	0	1	0	0	0	14	10	0	132	86	64	0	1.11	7.9	3.04	49	4.9	319	0
114	1	1	1	0	0	0	0	0	0	0	0	12	14	1	161	76	68	2	1.02	8.62	1.66	184	10.2	387	1
115	1	1	0	0	0	0	0	1	0	0	0	7	13	0	170	80	76	0	0.97	5.42	3.84	72	6.7	343	0
116	1	1	0	0	0	0	0	0	0	0	0	4	15	0	189	132	70	0	0.97	5.21	3.45	80	6.6	319	0
117	1	1	0	0	0	0	0	0	0	0	0	9	14	0	161	100	80	1	0.96	5.54	4.03	72	4.1	395	0
118	0	1	0	0	0	0	0	0	0	0	0	10	14	0	126	84	81	0	0.81	6.86	4.89	50	7.5	180	0
119	1	1	0	0	0	1	1	0	0	0	0	0	15	0	164	89	75	1	0.94	4.51	2.52	94	6.2	300	0
120	1	1	0	0	0	0	0	0	0	0	0	1	15	0	120	70	61	1	0.98	5.77	2.59	98	4.4	402	0
121	1	0	0	0	0	0	0	0	0	0	0	7	14	0	153	86	59	0	0.92	4.71	2.34	68	4.3	240	0
122	1	0	0	0	0	0	1	0	0	0	0	0	15	0	120	77	56	0	0.89	5.79	3.48	91	4.7	274	0
123	1	1	0	0	0	0	1	1	0	0	0	6	15	0	170	97	70	1	0.87	4.21	4.13	81	5.4	301	0
124	1	0	0	0	0	0	0	1	0	0	0	13	14	0	190	106	71	0	0.88	5.76	2.78	98	7.3	367	0
125	0	1	0	1	0	0	0	0	0	0	1	3	15	0	142	87	75	1	1.46	4.71	1.6	75	5.6	287	1
126	1	1	0	0	0	0	1	0	0	1	0	2	15	0	121	73	64	0	1.03	5.5	2.01	64	5.4	388	0
127	1	1	0	0	0	1	1	0	0	0	0	27	5	1	166	95	80	2	1	6.4	3.99	86	6.7	231	1
128	1	1	1	0	0	0	1	1	0	1	0	1	15	0	136	83	75	3	0.89	7.68	5.26	76	6.7	333	0
129	1	1	0	0	0	0	0	0	0	0	0	0	15	0	138	69	74	1	0.97	5.55	3.29	74	6.9	446	0
130	0	1	0	0	0	0	0	0	0	0	0	7	15	0	183	117	76	1	0.97	6.13	2.49	52	4.1	185	0
131	0	1	0	0	0	1	0	0	0	0	0	22	4	1	187	91	62	1	1.1	10.55	1.23	53	5.7	145	1
132	1	1	0	0	0	0	0	0	0	0	0	23	10	1	150	67	78	1	1.04	8.9	1.07	67	6.8	170	1
133	1	0	0	0	0	0	0	0	0	0	0	4	15	0	150	80	80	0	0.96	5.19	3.01	62	3.5	306	0
134	1	1	0	0	0	0	0	0	0	0	0	2	15	0	168	109	78	0	0.91	5.3	2.5	70	3.2	345	0
135	0	1	0	0	0	0	0	0	0	0	0	8	15	0	190	95	63	1	1.08	7.57	3.02	63	3.2	270	0
136	0	1	0	0	0	0	0	0	0	0	0	8	8	0	160	90	80	1	0.89	5.81	2.74	76	5.7	303	0
137	0	1	0	0	0	0	0	0	0	0	0	12	14	1	163	102	65	1	0.86	4.7	2.34	95	5.2	309	0
138	1	1	0	0	0	0	1	1	0	1	0	7	14	0	170	89	74	1	0.9	4.89	2.55	75	3.1	229	1
139	1	1	0	0	0	0	0	0	0	1	0	16	13	0	135	86	80	1	0.98	6.65	2.11	63	6.5	252	1
140	1	1	0	0	0	0	0	0	0	0	0	8	14	0	166	106	84	0	0.92	5.49	2.16	114	4	259	1
141	1	1	0	0	0	0	1	0	0	0	0	20	3	1	198	80	51	1	0.96	6.1	1.46	7.3	5	366	1
142	1	1	0	0	0	1	1	1	0	0	0	14	13	1	183	95	76	4	0.98	6.1	1.85	87	5.7	276	1
143	0	1	0	0	0	1	0	0	0	0	0	35	4	1	139	94	100	2	0.9	7.21	2.86	109	6.9	220	1
144	1	1	0	0	0	0	0	1	0	0	0	6	15	0	169	99	83	1	0.91	6.58	2.51	58	2.7	231	1
145	0	1	1	0	0	0	0	0	0	0	0	21	6	1	195	85	67	1	1.01	17.06	2.25	136	12.4	406	1
146	0	1	0	0	0	0	0	0	0	0	0	1	15	0	150	95	85	1	0.95	4.67	4.03	84	7.4	350	1
147	0	1	0	0	0	0	0	0	0	0	0	26	7	1	170	94	78	1	0.81	5.74	3.54	89	6.9	389	1
148	1	0	0	0	0	0	0	0	0	0	0	11	7	1	152	84	79	1	0.97	5.93	1.63	121	10.2	133	1
149	1	1	0	0	0	0	0	0	0	0	0	1	15	0	141	91	80	1	0.94	5.35	2.73	86	4.2	417	0
150	1	1	0	0	0	0	0	0	0	0	0	9	14	0	135	78	104	4	0.96	8.18	2.81	77	3.4	250	1
151	1	0	0	0	0	0	0	0	0	0	0	5	15	1	146	75	73	0	0.95	6.71	2.74	126	6.2	232	1
152	1	1	0	0	0	0	1	0	0	0	0	16	8	1	212	83	62	1	1.34	7.92	1.89	714	18.8	326	1
153	1	1	0	0	0	0	1	1	0	0	0	14	13	0	152	93	98	1	0.96	5.84	2.01	63	2.3	531	0
154	1	1	0	0	0	1	0	0	0	0	0	0	15	0	168	96	72	1	1	4.94	2.82	84	7.4	363	0
155	1	1	0	0	0	0	0	1	0	0	0	9	15	0	170	90	80	1	0.94	5.38	3.77	103	4.6	354	0
156	1	1	0	0	0	0	0	0	0	0	0	12	9	0	175	111	84	1	0.94	10.77	3.31	48	2.9	212	0
157	0	0	0	0	0	0	0	0	0	0	0	12	15	0	157	100	72	0	0.91	6.34	4.78	51	3.4	301	0
158	1	0	0	0	0	0	1	1	0	0	0	12	15	0	170	114	94	0	0.88	6.23	4.7	74	5.3	460	0
159	1	0	0	0	0	0	0	0	0	0	0	10	15	0	137	72	74	0	0.91	4.6	2.39	87	3.9	295	0
160	1	0	0	0	0	0	1	1	0	0	0	3	15	0	131	80	60	0	1	4.79	4.5	84	3.8	267	0
161	1	1	0	0	0	0	0	0	0	0	0	21	7	1	188	120	98	1	0.89	6.24	2.77	78	5.6	598	1
162	1	0	0	0	0	0	0	1	0	0	0	23	3	1	109	76	78	0	1.13	4.86	2.92	77	2.8	160	1
163	0	1	0	0	0	0	0	0	0	0	0	1	14	0	155	108	90	1	0.98	5.52	2.56	49	2.6	205	0
164	0	1	0	0	0	0	0	0	0	0	0	15	8	0	174	100	78	1	0.93	6.58	2.73	53	4.7	258	0
165	1	1	1	0	0	0	0	0	0	0	0	13	9	1	166	100	77	1	1.03	7.68	1.2	64	3.3	169	0
166	0	0	0	0	0	1	0	0	0	0	0	6	15	0	135	80	78	1	0.95	4.87	2.75	76	3.1	242	0
167	0	1	0	0	0	0	0	0	0	0	0	1	15	0	185	110	74	1	0.91	6.24	5.16	68	6.5	274	0
168	1	0	0	0	0	0	1	1	0	0	0	0	15	0	177	75	56	0	0.86	5.25	3.43	103	6.1	352	0
169	0	1	0	0	0	0	0	0	0	0	0	12	15	0	135	90	102	1	0.99	5.48	3.38	54	5.2	334	0
170	1	0	0	0	0	0	0	1	0	0	0	2	15	0	129	70	72	1	0.92	5.01	1.8	83	6.5	227	0
171	0	0	0	0	0	0	0	0	0	0	0	26	3	1	148	77	98	1	0.95	6.77	2.9	75	5.4	303	1
172	1	0	0	1	1	1	0	0	0	0	0	18	8	1	124	66	87	2	1.22	4.35	1.29	54	3.8	47	1
173	0	1	0	0	0	0	0	0	0	0	0	0	15	0	140	84	65	1	0.97	5.47	3.38	80	3.9	289	1
174	0	0	0	0	0	0	0	0	0	0	0	7	14	1	161	80	64	0	0.95	6.82	3.22	51	3.3	159	1
175	1	1	0	0	0	0	0	1	0	0	0	2	15	0	168	87	76	0	0.88	7.23	2.94	77	3.7	377	0
176	1	1	0	0	0	0	1	1	0	0	0	3	14	0	189	109	95	1	0.91	4.8	3.65	90	6.6	375	0
177	1	0	0	0	0	0	0	0	0	0	0	0	15	0	138	75	64	0	0.98	5.85	2.7	69	3.5	187	0
178	1	0	0	0	0	0	0	0	0	0	0	8	15	0	144	88	68	0	0.98	5.09	3.51	75	4.6	212	0
179	1	1	0	0	0	1	0	0	0	0	0	13	15	0	154	99	72	1	0.94	4.64	3.52	82	3	283	1
180	1	1	0	0	0	0	0	0	0	0	0	1	15	0	137	79	97	1	0.91	4.21	2.52	74	6.6	334	0
181	0	1	0	0	0	0	0	0	0	0	0	0	15	1	167	83	77	1	0.86	6.49	3.21	79	6.3	422	1
182	0	0	0	0	0	0	0	0	1	0	0	3	13	0	165	96	94	1	0.96	6.41	5.56	82	8.1	290	1
183	1	0	0	0	0	0	0	0	0	0	0	0	15	0	107	72	86	0	0.88	4.79	2.98	67	3.2	316	0
184	1	1	0	0	0	0	0	0	0	0	0	2	15	0	155	97	76	1	0.87	5.34	3.27	77	4.4	395	0
185	1	1	0	0	0	1	0	1	0	0	0	2	15	0	172	88	54	1	0.87	5.49	2.67	192	11.3	505	0
186	0	1	1	0	0	0	0	0	0	0	0	7	15	0	173	92	89	1	0.88	2.42	6.08	277	9.2	252	0
187	1	1	0	0	0	0	0	0	0	0	0	8	14	1	160	103	95	0	0.92	6.36	2.33	60	3.5	171	1
188	1	0	0	0	0	0	1	1	0	0	0	5	15	0	140	90	80	0	0.86	4.53	4.18	69	4.7	323	0
189	1	1	0	0	0	0	0	0	0	0	0	8	14	1	138	71	84	1	1.07	6.09	2.8	131	16	387	1
190	1	1	0	0	0	1	0	1	0	0	0	10	15	0	145	80	80	0	0.91	6.18	3.12	81	5.4	346	1
191	0	1	0	0	0	0	0	0	0	0	0	2	14	0	161	82	76	1	0.98	4.62	3.6	46	3.5	201	0
192	1	1	1	0	0	1	0	0	0	1	0	8	12	0	154	80	86	1	1.12	4.89	2.57	124	9.2	436	1
193	0	1	0	0	0	0	0	0	0	0	0	23	5	1	135	85	86	0	0.92	7.77	3.94	90	8.1	243	0
194	1	1	0	0	0	0	0	1	0	0	0	0	15	0	183	112	88	1	0.92	5.3	3.58	82	4.6	282	0
195	1	1	0	0	0	0	0	0	0	0	1	0	15	0	126	74	56	0	1.03	5.32	1.64	107	3.9	355	0
196	1	0	0	0	0	0	1	1	0	0	0	4	15	0	149	97	56	0	0.89	4.76	2.01	51	3.1	396	1
197	1	0	0	0	0	0	0	1	0	0	0	14	11	0	136	78	57	0	1.01	7.07	1.84	84	3.9	269	0
198	1	0	0	0	0	0	0	0	0	0	0	29	4	1	111	82	66	1	0.96	6.61	3.53	76	6.5	320	0
199	1	0	0	0	0	0	1	0	0	0	0	3	15	0	150	99	78	0	0.95	5.18	3.64	71	3.1	306	0
200	1	0	0	0	0	0	0	0	0	0	0	2	15	0	165	93	87	0	0.98	7.81	3.4	73	9.3	277	1
201	1	1	1	0	0	0	1	1	0	0	0	8	15	0	147	102	90	1	0.96	14.23	2.67	52	5.5	217	0
202	0	1	0	0	0	0	0	0	0	0	0	0	15	0	160	92	70	1	0.9	4.76	2.83	51	4.3	243	0
203	0	0	0	0	0	0	0	0	0	0	0	0	15	0	109	75	61	0	0.86	4.8	3.65	57	2.5	256	0
204	1	1	0	0	0	0	1	0	0	0	0	0	15	0	172	79	81	1	1.07	6.03	2.12	75	4.6	227	1
205	1	1	0	0	0	0	0	0	0	0	0	2	15	0	200	112	90	0	1	5.88	3.3	171	8.7	429	0
206	1	1	0	0	0	0	0	0	0	0	0	7	15	0	155	90	80	1	0.84	6.13	4.2	58	2.1	279	1
207	1	1	0	0	0	1	0	0	0	0	0	9	14	0	152	100	68	1	0.91	5.78	3.7	76	5.1	361	0
208	1	1	0	0	0	0	0	0	0	0	0	1	15	0	150	80	75	0	0.88	8.01	4.1	76	10.5	451	0
209	1	0	0	0	0	0	1	1	0	0	0	10	14	0	142	92	87	0	1.05	5.4	3.4	48	6.3	131	0
210	1	1	0	0	1	0	0	1	0	0	0	11	14	0	145	89	104	0	0.91	6.41	2.8	104	6	367	1
211	0	0	0	0	0	1	0	0	0	0	0	0	15	0	165	95	65	0	0.94	7.1	2.02	61	6.3	294	0
212	1	1	0	0	0	1	0	1	0	0	0	22	9	1	179	89	64	1	0.96	5.4	1.91	66	4.6	250	1
213	1	1	0	0	0	0	0	1	0	0	0	11	13	1	173	119	100	0	0.92	5.55	3.6	78	3.1	480	0
214	1	1	0	0	0	0	1	0	0	0	0	4	15	0	157	76	83	1	1.01	5.13	2.73	96	3.8	430	0
215	0	0	0	0	0	0	0	0	0	0	0	8	15	0	188	103	100	0	0.84	5.4	2.72	43	3.6	150	1
216	1	1	0	0	0	0	1	1	0	1	0	3	15	0	144	101	86	1	0.9	4.17	2.49	58	4	336	0
217	1	1	1	0	0	0	0	0	0	0	0	3	14	0	152	82	62	1	0.86	6.8	1.85	55.5	6.8	232	0
218	0	0	0	0	0	0	1	1	0	0	0	9	14	0	180	117	84	0	0.86	6.1	3.3	80.7	3.2	452	0
219	1	1	0	0	0	0	0	0	0	0	0	4	15	0	230	140	60	1	0.86	4.8	2.14	113.8	5.8	400	0
220	1	0	0	0	0	0	0	0	0	0	0	8	14	0	159	82	62	0	0.85	6.3	3.1	66	7.8	332	1
221	1	1	0	0	0	0	0	0	0	0	0	13	6	1	190	100	76	0	0.95	7.4	3.9	91	4.8	437	1
222	0	1	0	0	0	0	0	0	0	0	0	0	15	0	167	99	66	0	0.92	4.6	2.19	45.3	4.4	165	0
223	0	0	0	0	0	0	0	0	0	0	0	2	15	0	161	100	72	0	0.86	4.7	2.61	58.4	4.6	231	0
224	1	0	0	0	0	0	0	0	0	0	0	11	12	0	152	74	78	0	0.96	5.6	2.15	87.7	5.9	515	1
225	0	1	0	0	0	0	0	0	0	0	0	1	15	0	173	91	71	1	0.87	5.4	2.84	58.2	5.4	228	0
226	0	1	0	0	0	0	0	0	0	0	0	3	15	0	160	100	80	1	0.91	6.1	2.6	47	5.1	173	0
227	1	1	0	0	0	0	0	1	0	0	0	0	15	0	149	92	88	0	0.78	4.1	1.85	82.8	4.9	370	0
228	1	1	0	0	0	0	0	0	0	1	0	18	7	1	160	78	86	1	1.06	6.4	3.17	100.6	9.1	539	1
229	0	1	0	0	0	0	0	0	0	0	0	0	15	0	140	72	72	1	0.93	7.4	5.47	38.5	4.1	314	0
230	1	1	0	0	1	0	0	0	0	0	0	6	15	0	150	90	80	2	0.97	6.1	2.46	47.1	5.8	195	1
231	1	1	0	0	0	0	0	0	0	0	0	14	11	0	239	134	65	0	0.87	5.1	2.08	166.8	6.9	495	0
232	0	1	0	0	0	0	0	0	0	0	0	6	13	0	158	95	76	0	0.97	5.6	2.74	65.1	4.1	267	0
233	1	0	0	0	0	0	0	1	0	0	0	9	14	0	147	102	82	0	0.93	4.5	2.8	70	4.2	269	0
234	1	0	0	0	0	0	1	1	0	0	0	5	15	0	200	124	82	0	0.92	5.1	1.65	127.5	6.7	353	0
235	1	1	0	0	0	0	0	0	0	0	0	2	15	0	123	67	62	0	0.9	4.6	1.93	65.1	3.4	334	0
236	0	1	0	0	0	0	0	0	0	0	0	1	15	0	158	74	68	1	0.92	4	2.05	62.4	4.1	172	0
237	1	1	0	0	0	0	0	1	0	0	0	3	15	0	160	100	68	1	0.98	5.2	2.08	65.9	4.2	361	0
238	0	1	0	0	0	0	0	0	0	0	0	18	3	1	202	103	92	1	0.88	8.5	3.34	69.6	7.4	217	1
239	1	1	0	0	0	0	1	1	0	0	0	11	12	1	232	155	99	0	0.78	7.5	2.58	60	4.5	256	0
240	1	1	0	0	0	0	0	0	0	0	0	2	14	0	169	82	55	0	0.97	5.6	0.65	101.9	5.8	358	0
241	1	1	1	0	0	0	0	0	0	0	0	12	9	1	152	72	82	2	1.16	11.3	1.65	79.2	6.1	199	1
242	0	0	1	0	0	1	0	0	0	0	0	15	9	1	146	73	80	2	0.96	11.9	2.06	48.5	7.6	224	1
243	0	1	0	0	0	0	0	0	0	0	0	9	15	0	153	94	82	1	1	7.3	3.58	79.7	9.5	455	0
244	1	1	0	0	0	0	0	0	0	0	0	12	14	0	190	120	71	1	1	6	2.42	78.2	6.7	350	0
245	0	1	1	0	0	0	0	0	0	0	0	12	14	0	209	94	72	4	1.1	4.8	1.89	105.5	7.2	426	0
246	1	1	1	0	0	1	0	1	0	0	0	4	15	0	120	72	58	0	0.98	5.9	1.75	81.6	3.7	316	0
247	1	1	0	1	0	0	1	0	0	0	0	16	11	1	204	92	60	3	0.92	7.6	2	71.2	5.6	484	1
248	1	1	0	0	0	1	0	0	0	0	0	6	15	0	148	78	70	0	0.89	4.6	3.03	103.4	5	365	0
249	1	1	0	0	0	0	1	0	0	0	0	2	15	0	168	79	55	0	0.87	5.4	2.57	56.2	5	181	0
250	0	1	1	0	0	0	0	0	0	0	0	21	5	1	170	66	69	0	0.98	10.7	1.22	44	5.5	137	1
251	1	1	1	0	0	1	0	0	0	0	0	0	15	0	160	70	69	2	1.01	4.1	1.33	75	3.1	379	0
252	1	1	1	0	0	1	1	0	0	0	0	7	14	1	135	75	68	0	0.87	10.2	1.84	67.5	5.6	290	1
253	0	0	0	0	0	0	0	0	0	0	0	18	9	0	159	97	97	0	0.95	6.9	3.63	119.4	9.6	477	1
254	1	0	0	0	0	0	0	0	0	0	0	6	13	0	154	85	70	0	0.97	5.2	3.41	79.2	4.8	390	0
255	0	1	0	0	0	0	0	0	0	0	0	1	15	0	196	82	89	0	0.91	5.3	2.14	95.4	9.3	445	0
256	0	1	1	0	0	1	0	0	0	0	0	12	5	1	168	69	55	0	1.01	14.1	1.8	33.6	3.4	210	0
257	0	1	0	0	0	0	0	0	0	0	0	5	15	0	140	80	80	0	0.82	5.3	3.22	47.5	5.5	134	0
258	0	1	0	0	0	0	0	0	0	1	0	0	15	0	136	82	62	2	0.9	6.3	3.78	49.8	6.7	158	0
259	0	1	0	0	0	1	0	0	0	0	0	12	10	1	134	73	63	0	1.04	6.3	1.42	43.6	5.2	412	1
260	0	0	0	0	0	0	0	0	0	0	0	3	15	0	178	102	92	0	0.85	6.1	3.31	46.4	4.5	398	0
261	1	1	0	0	0	0	0	0	0	0	0	15	15	0	147	78	77	0	0.9	5.8	1.97	63.1	4	273	0
262	0	1	0	0	0	0	0	0	0	0	0	14	11	1	150	90	110	0	0.87	7.4	4.81	60.9	6.7	481	1
263	0	1	0	0	0	0	0	0	0	0	0	2	15	0	140	75	80	1	0.86	4.8	3.18	58.3	4.4	193	0
264	1	1	0	0	0	0	0	1	0	0	0	8	8	1	136	64	74	1	1	6.5	3.88	137.5	8.7	637	1
265	1	1	1	0	0	0	0	0	0	0	0	2	15	0	191	104	91	1	0.9	7.9	3.32	83	8.7	432	0
266	1	1	0	0	0	0	0	0	0	0	0	6	14	0	149	89	80	1	0.98	5	2.12	92.6	9.5	266	1
267	1	1	0	0	0	0	0	0	0	0	0	0	15	0	163	99	80	1	0.96	6.8	4.52	60	6	320	0
268	1	0	0	0	0	0	0	0	0	0	0	2	13	1	133	78	70	1	1	6.6	2.57	70.8	5.8	360	1
269	1	1	0	0	0	0	0	0	0	0	0	2	15	0	148	91	78	1	0.88	5.2	3.59	81.7	5.5	358	0
270	0	0	0	0	0	0	0	0	0	0	0	27	5	1	138	73	73	0	1.07	6.8	2.73	84.1	8.3	409	1
271	1	1	0	0	0	0	1	1	0	0	0	7	15	0	145	105	80	1	0.84	5.3	3.22	81.8	3.9	517	0
272	1	1	0	0	0	0	0	0	0	0	0	1	15	0	115	85	88	1	0.9	5.1	1.53	62.4	3	269	0
273	0	1	0	0	0	0	0	0	0	1	0	5	15	0	145	70	80	1	0.92	5	2.82	63.5	3.9	228	1
274	1	0	0	0	0	0	0	0	0	0	0	4	15	0	188	111	78	1	1.07	4.8	3.55	76.5	5.3	303	1
275	1	1	0	1	0	1	0	0	0	0	0	1	15	0	164	63	105	2	2.37	5.2	3.18	70.6	5.1	220	0
276	1	0	0	0	0	0	0	0	0	0	0	15	8	1	182	115	76	0	0.9	9.2	2.65	180	20	416	1
277	0	0	0	0	0	0	0	0	0	0	0	2	15	0	160	85	80	0	0.81	6.7	3.83	60.9	7.6	412	0
278	1	0	0	0	0	0	1	1	0	0	0	10	15	0	121	76	80	1	0.92	4.8	1.86	71.4	4.3	315	0
279	1	1	0	0	0	0	0	0	0	0	0	2	13	0	174	91	80	0	1.02	4.4	1.88	53	4.3	235	0
280	1	1	0	0	0	0	0	0	0	0	0	2	15	0	180	90	60	1	1.08	4.8	2.34	72	4.7	379	0
281	0	1	0	0	0	0	0	0	0	0	0	2	15	0	158	103	66	0	0.89	4.4	3.17	50.5	7.2	208	0
282	0	0	0	0	0	0	0	0	0	0	0	2	15	0	135	80	75	0	0.95	4.9	3.17	60.3	6.8	228	1
283	1	1	0	0	0	0	0	0	0	0	0	1	15	0	178	113	116	1	0.81	5.4	3.71	63.1	6.5	299	0
284	1	0	0	0	0	0	0	0	0	0	0	0	15	0	122	80	76	0	0.98	5.1	3.55	86.5	6	481	0
285	1	1	0	0	0	0	1	1	0	0	0	3	15	0	145	79	64	1	0.89	5	3.2	98.6	6.5	358	0
286	1	1	0	0	0	1	0	0	0	0	0	0	15	0	150	97	108	0	0.86	5.8	5.15	55.5	5	264	0
287	1	1	0	0	0	0	1	0	0	0	0	0	15	0	152	89	80	0	0.97	7.3	3.63	70	4.7	331	0
288	1	1	0	0	0	0	1	1	0	0	0	5	15	0	144	96	73	0	0.91	5.5	2.27	96.4	5.4	415	0
289	1	1	0	0	0	0	0	0	0	1	0	15	6	1	148	74	72	1	0.94	5.9	2.31	75.5	4.7	434	1
290	0	1	1	0	0	0	0	0	0	0	0	2	15	0	139	76	88	1	0.95	5.2	2.55	56.9	3.7	194	1
291	1	0	0	0	0	0	0	0	0	0	0	0	15	0	169	105	68	1	0.89	6.2	3.8	79.4	4.6	292	0
292	1	1	0	0	0	0	0	0	0	0	0	2	15	0	163	107	76	1	0.76	5.8	3.38	54.4	3.5	211	0
293	1	1	0	0	0	1	0	1	0	0	0	6	15	0	126	82	64	1	0.85	4.8	2.72	106.4	5.7	364	0
294	1	1	0	0	1	0	0	0	0	0	0	5	15	0	120	78	55	1	0.93	4.8	2.8	68.1	6.2	469	0
295	0	0	0	0	0	0	0	0	0	0	0	3	15	0	105	72	56	0	0.92	5.1	2.92	47.4	4.9	251	0
296	1	1	0	0	0	0	0	1	0	0	0	10	9	1	161	81	82	1	0.96	6.3	3.26	72	5.8	350	1
297	0	1	0	0	0	0	0	0	0	0	0	35	4	1	114	69	87	1	0.83	12.3	1.78	141.5	12.8	453	1
298	1	0	0	0	0	0	1	0	0	0	0	4	14	0	136	81	76	1	1.1	4.9	2.48	111.5	8.4	552	0
299	0	0	1	0	0	0	0	0	0	0	0	3	15	0	162	80	105	0	0.99	8.7	2.53	43.7	2.5	217	0
300	0	1	0	0	0	1	0	0	0	1	0	0	15	0	150	85	68	1	0.92	5.3	2.47	49.2	2.8	196	1
301	1	1	0	0	0	0	0	0	0	0	0	0	15	0	172	90	79	0	0.91	4.9	3.29	60.7	5	320	0
302	0	1	0	0	0	0	0	0	0	0	0	1	15	0	124	76	70	1	0.86	5.1	3.3	69.5	4.3	299	0
303	1	1	1	0	0	0	0	0	0	0	0	10	12	1	175	95	76	1	0.96	17.6	4.1	230.7	10.9	495	1
304	1	0	0	0	0	0	0	0	0	0	0	3	15	0	125	75	80	0	0.87	5.7	1.89	66.3	5.7	301	0
305	0	0	0	0	0	1	0	0	0	0	0	17	12	1	161	102	89	3	0.97	6.6	2.74	90.6	6.2	333	1
306	1	1	0	0	0	0	0	0	0	0	0	4	15	0	150	86	74	1	0.82	5.6	3.91	6	4	331	1
307	0	0	0	0	0	1	0	0	0	1	0	15	6	1	116	77	88	5	0.87	5.5	4.62	119.3	10.2	507	0
308	1	1	1	0	0	0	0	0	0	0	0	0	15	0	146	82	74	1	1	5.6	1.59	67.2	6.2	261	0
309	1	0	0	0	0	0	0	0	0	0	0	16	10	0	142	83	84	0	0.98	6.3	3.65	65.3	5	290	1
310	1	1	0	0	0	0	0	0	0	0	0	25	5	1	136	94	95	0	0.9	6.8	2.25	85	6.5	299	1
311	0	1	0	0	0	0	0	0	0	0	0	7	14	0	185	76	59	0	0.95	7.4	2.86	56.4	5.4	243	0
312	0	1	0	0	0	1	0	0	0	0	0	2	15	0	130	80	68	1	0.87	4.6	3.83	59.3	4.5	254	0
313	0	0	0	0	0	0	0	0	0	0	0	1	15	0	145	80	80	0	0.97	6.3	3.54	64.5	4.8	274	0
314	0	1	0	0	0	0	0	0	0	0	0	3	14	0	136	89	68	0	0.82	6.9	2.62	55.9	7.9	190	0
315	0	1	1	0	0	0	0	0	0	0	0	28	7	1	179	91	90	0	1.02	16.1	2.1	208.2	20	486	1
316	1	1	0	0	0	1	0	0	0	0	0	2	14	0	189	83	89	1	0.91	5.7	1.34	91.4	4.6	411	0
317	0	1	0	0	0	1	0	0	0	0	0	2	15	0	130	72	59	0	0.88	5.4	2.73	72	4.8	316	0
318	0	0	0	0	0	0	0	0	0	0	0	6	12	0	150	100	71	0	0.95	5	3.33	76	7	605	1
319	0	1	0	0	0	0	0	0	0	0	0	0	15	0	151	82	77	0	0.9	5.6	3.95	62.5	5.8	278	0
320	0	1	0	0	0	1	0	0	0	0	0	16	9	0	162	78	120	1	1.05	5.4	1.26	49.5	5.6	221	1
321	1	1	0	0	0	0	0	0	0	0	0	11	14	1	136	76	80	0	0.9	6.2	2.92	70	5.7	490	1
322	0	1	0	0	0	0	0	0	1	0	0	28	8	1	166	69	50	0	0.97	6.3	3.85	66.4	6.2	306	0
323	0	1	0	0	0	0	1	0	0	0	0	3	15	0	130	59	61	0	0.88	6	3.5	54.2	4.5	211	0
324	1	1	0	0	0	0	1	0	0	0	0	6	14	0	151	106	63	0	0.86	5.7	2.06	83.3	6	370	0
325	0	0	0	0	0	0	0	0	0	0	0	13	13	0	155	90	78	1	0.78	7.7	3.84	57.9	9	305	0
326	1	0	0	0	0	1	0	0	0	0	0	2	15	0	180	90	68	0	0.87	4.9	3.05	81.8	4.9	369	0
327	1	1	0	0	0	0	0	1	0	0	0	1	15	0	216	141	87	0	1.03	5	3.66	173.5	10.9	598	0
328	0	1	0	0	0	0	0	0	0	0	0	14	13	0	196	106	60	0	0.84	7.6	2.37	74.7	5	320	0
329	1	0	0	0	0	1	0	1	0	0	0	13	9	1	142	67	64	1	1	6.4	1.95	113.9	6.7	470	1
330	1	1	0	0	0	0	0	0	0	0	0	8	13	0	165	80	80	0	0.96	6.2	2.74	62.1	2.1	224	0
331	1	1	1	0	0	0	0	0	0	0	0	3	14	0	103	62	72	0	0.87	6.3	2.27	87.6	7.1	432	0
332	0	1	0	0	0	0	0	0	0	0	0	13	9	1	152	75	75	0	0.87	6.3	2.88	56.2	4	212	0
333	1	0	0	0	0	0	0	0	0	0	0	1	15	0	147	70	108	0	0.97	5.7	1.9	83.5	3.9	261	1
334	1	1	0	0	0	0	0	0	0	0	0	20	10	1	163	102	66	0	0.87	8.8	1.98	64.1	5	368	1
335	1	0	0	0	1	0	0	0	0	0	0	9	12	0	150	80	80	0	0.83	5.2	2.64	63.8	7.5	218	1
336	1	1	0	0	0	0	0	0	0	0	0	2	15	0	126	81	80	1	0.89	5.5	2.08	62.1	3.5	436	0
337	1	0	0	0	0	0	0	0	0	0	0	0	15	0	104	70	93	0	0.96	5.6	2.2	62.5	2.9	292	1
338	0	1	1	0	0	0	0	0	0	0	0	16	10	0	150	80	70	0	1.02	7	2.89	45.4	4	198	0
339	1	0	0	0	0	1	1	1	0	0	0	31	6	1	161	89	96	0	0.95	4.4	2.34	55.7	2.7	205	1
340	0	1	1	0	0	0	0	0	0	1	0	0	15	0	144	96	102	1	0.79	7.3	2.13	39.4	6.2	234	0
341	1	0	0	0	0	0	0	0	0	0	0	2	15	0	162	95	70	0	0.96	5.2	1.91	69.8	5.1	283	0
342	1	1	0	0	0	0	0	0	0	0	0	5	15	0	147	95	71	0	0.89	4.8	4.7	101.5	5.9	678	0
343	0	1	0	0	0	0	0	0	0	0	0	0	15	0	162	84	65	0	0.87	6.6	3.19	52.4	4.2	318	0
344	1	1	0	0	0	0	0	0	0	0	0	3	15	1	162	81	75	1	0.85	5.3	2.28	57.2	4.5	445	0
345	0	1	0	0	0	1	0	0	0	0	0	8	15	0	118	64	52	0	0.89	4.9	1.57	61.6	3.6	270	0
346	0	1	1	0	0	0	0	0	0	0	0	11	15	0	127	79	76	0	0.84	11	2.7	35.1	4.5	130	1
347	1	1	0	0	0	0	1	1	0	0	0	3	14	0	170	112	70	0	1.01	5.2	3.41	64	5.1	383	0
348	1	0	0	0	0	0	1	1	0	0	0	9	15	0	205	120	75	0	0.92	5.7	3.39	86.7	4.9	437	0
349	0	1	0	0	0	0	0	0	0	0	0	5	15	0	155	83	55	0	1.03	5.5	2.7	56.4	3.9	251	0
350	1	0	0	0	0	0	0	1	0	0	0	0	15	0	144	90	68	0	0.9	4.3	4.4	75.2	2.8	368	0
351	0	1	1	0	0	0	0	0	0	0	0	3	15	0	167	78	67	0	1.01	6.8	4.47	45.9	4	140	0
352	0	1	0	1	0	1	0	1	0	0	0	26	8	1	128	77	92	0	2.27	5.9	2.68	70	5.6	266	0
353	0	1	1	0	0	0	0	0	0	0	0	15	9	1	155	78	79	0	0.9	8.5	3.58	76.7	5.9	338	1
354	0	1	0	0	0	1	0	0	0	0	0	36	7	1	166	70	83	1	0.9	7.3	5.13	74.9	5.5	493	1
355	1	0	0	0	0	0	0	0	0	0	0	3	15	0	162	89	83	0	0.88	5.2	2.94	75.2	5.4	356	0
356	1	0	1	0	0	0	1	1	0	0	0	0	15	0	149	84	91	1	0.92	11.2	2.73	77	2.5	167	0
357	0	0	0	0	0	0	0	0	0	0	0	0	15	0	151	68	64	0	0.87	6	2.94	53.1	5.7	307	0
358	1	1	0	0	0	1	0	0	0	0	0	4	15	0	184	82	75	1	1.01	6.2	2.52	89.3	11.3	326	0
359	0	0	0	0	0	0	0	0	0	0	0	0	15	0	140	80	70	0	0.91	4.1	2.37	51.3	1.8	252	0
360	1	1	1	0	0	0	1	1	0	0	0	6	14	0	136	84	90	0	1.02	6.1	2.67	85.8	6.6	406	1
361	0	1	0	0	0	1	0	0	0	0	0	4	15	0	197	95	60	0	0.98	5.7	4.61	54.9	4.9	459	0
362	1	0	0	0	0	0	0	0	0	0	0	0	15	0	152	78	72	0	0.9	6.1	2.67	96.4	4.3	349	0
363	0	1	0	0	0	0	0	0	0	0	0	19	10	1	163	85	70	0	0.96	7.8	2.83	185.3	16.8	438	1
364	0	0	0	0	0	0	0	0	0	0	0	22	8	1	134	84	102	0	0.86	7.1	4.99	73.1	8.2	245	1
365	1	1	0	0	0	0	1	1	0	0	0	1	15	0	183	81	80	0	0.76	10.8	1.09	113.1	6.7	412	0
366	1	1	0	0	0	0	1	1	0	0	0	2	15	0	147	81	67	1	0.84	5.2	3.03	80.5	3	366	0
367	1	0	1	0	0	0	0	0	0	0	0	0	15	0	155	77	79	0	1.02	3.7	1.91	63.8	5.9	223	0
368	1	1	0	0	0	0	1	1	0	0	0	14	7	1	153	98	77	1	0.85	6.3	3.69	103.7	5.7	436	1
369	0	0	0	0	0	0	0	0	0	1	0	5	15	0	136	75	103	0	0.87	8.2	3.11	54.7	6.5	236	0
370	0	1	0	0	0	0	0	0	0	0	0	0	15	0	125	76	74	1	0.87	5.7	3.15	78.4	4.9	394	0
371	1	1	1	0	0	0	1	0	0	0	0	4	15	0	178	94	53	0	1.01	6.4	1.14	94.3	6.7	275	0
372	0	1	0	0	0	0	0	0	0	0	0	1	15	0	175	91	105	0	0.81	7.6	2.7	42.2	3.6	192	0
373	1	1	0	1	0	0	0	0	0	0	0	7	13	1	155	102	93	0	1.1	5.6	1.6	132.2	7.3	281	1
374	1	1	0	0	0	0	0	0	0	0	0	13	15	1	125	70	60	1	0.91	11	4.44	128.8	9.5	625	0
375	1	1	0	0	0	0	0	0	0	0	0	4	15	0	144	103	75	0	0.84	6.6	4.66	81.3	7.9	326	0
376	1	0	0	0	0	0	0	0	0	0	0	0	15	0	153	85	84	0	0.94	5.5	2.41	89.2	4.1	339	0
377	0	1	0	0	0	0	0	0	0	0	0	9	15	0	163	83	62	1	0.88	7.2	2.53	55	5.9	325	0
378	1	0	0	0	0	0	0	0	0	0	0	1	15	0	126	81	93	0	0.88	5.1	2.33	63.7	3.1	188	0
379	0	1	0	0	0	0	0	0	0	0	0	0	15	0	182	64	72	1	0.9	5	2.97	157.8	8.3	434	0
380	1	1	1	0	0	0	1	0	0	0	0	6	14	0	168	82	78	5	0.86	7	2.76	78.5	4.5	337	0
381	1	1	0	0	0	0	0	0	0	0	0	5	14	0	172	106	80	1	0.92	4.4	2.22	82.7	7.1	329	1
382	1	1	0	0	0	1	1	0	0	1	0	15	4	1	172	85	85	3	0.99	8.7	1.89	123.1	8.6	406	0
383	1	1	0	0	0	0	1	0	0	0	0	22	6	1	165	72	95	0	1.12	5.6	0.61	92	8.9	267	1
384	0	0	0	0	0	0	0	0	0	0	0	6	10	0	162	92	74	0	0.84	5	3.77	74.7	7.4	407	0
385	1	1	0	0	0	0	1	1	0	0	0	5	15	0	159	76	73	1	0.84	5.9	4.38	67.3	5.8	332	0
386	0	0	0	0	0	1	0	0	0	0	0	9	15	0	130	70	80	0	0.9	6.1	3.08	59.9	5.8	224	0
387	1	0	1	0	0	0	0	0	0	0	0	0	15	0	150	80	70	0	0.97	7.1	2.02	53.7	3.9	160	0
388	0	0	0	0	0	0	0	0	0	0	0	8	14	1	179	89	83	0	0.82	6.3	3.34	72.3	5.2	188	1
389	1	0	0	0	0	0	0	0	0	0	0	9	14	1	166	95	70	0	0.88	5.4	4.04	77.8	3.5	308	0
390	0	1	0	0	0	0	0	0	0	1	0	1	15	0	151	98	96	0	0.89	5	3.89	46.8	3.7	240	0
391	1	1	0	0	0	1	0	1	0	0	0	3	15	0	180	118	76	1	0.87	9.8	4.42	58	4.1	297	0
392	0	1	0	0	0	0	1	0	0	0	0	14	13	1	140	87	70	1	0.87	5.5	3.87	68.9	4.1	521	0
393	0	1	0	0	0	0	0	0	0	0	0	12	15	0	171	115	71	0	0.79	4.9	2.04	68.9	5.9	168	0
394	1	1	0	0	0	0	0	0	0	0	0	4	15	0	155	89	70	0	0.86	5	3.47	86.7	5.8	258	0
395	0	1	1	0	0	1	0	0	0	0	0	19	7	1	147	67	64	0	0.83	11	2.34	32.8	2.1	141	0
396	0	0	0	0	0	1	0	0	0	0	0	34	5	1	131	70	77	0	0.99	8.4	2.18	101.8	5.9	330	1
397	1	1	0	0	0	0	1	0	0	0	0	12	14	0	197	130	62	0	0.94	6.3	2.2	60.5	3.7	432	1
398	0	0	0	0	0	0	0	0	0	0	0	2	15	0	158	104	68	0	0.96	6.8	1.85	49.1	4.4	283	0
399	1	0	0	0	0	0	1	1	0	0	0	11	15	1	137	49	79	0	1.32	5.1	1.62	91.7	8.3	243	1
400	1	1	0	0	0	0	0	0	0	0	0	11	13	1	149	91	101	0	0.95	6.5	3.53	87.2	6.9	523	1
401	1	1	0	0	0	1	0	0	0	0	0	0	15	0	158	88	78	0	0.94	6	1.61	72.1	5.7	171	0
402	1	1	0	0	0	0	0	1	0	0	0	4	15	0	172	65	63	0	0.9	5.2	2.88	76.3	4.9	359	0
403	1	1	1	0	0	0	0	0	0	0	0	7	15	0	144	70	92	0	0.94	8.8	3.13	97	6	254	0
404	1	1	0	0	0	0	0	1	0	0	0	37	5	0	199	134	105	1	0.97	6.2	1.7	67.5	3.9	320	1
405	0	1	0	0	0	0	0	0	0	1	0	18	13	1	185	123	95	0	0.87	8.5	3.81	53.3	12.2	316	1
406	1	1	0	0	0	0	0	0	0	0	0	17	15	0	170	110	80	0	0.97	7.6	4.04	75.1	4.5	443	0
407	0	1	0	0	0	0	0	0	0	0	0	15	11	1	190	112	62	0	0.99	7.1	3.13	138.2	6.4	354	0
408	0	0	0	0	0	0	0	0	0	0	0	14	10	0	162	89	85	0	1.04	6.6	3.34	66.8	7.3	291	1
409	0	1	1	0	0	0	0	0	0	0	0	16	8	1	148	66	66	0	0.96	11.2	1.28	62.7	5.7	195	1
410	0	0	0	0	0	0	0	0	0	1	0	28	10	1	188	91	64	2	0.84	7.4	1.34	79	4.6	198	1
411	1	0	0	0	0	0	0	1	0	0	0	1	15	0	169	106	94	0	1.01	15.9	4.52	67.7	4.2	349	0
412	1	1	0	0	0	0	0	0	0	0	0	1	15	0	160	90	70	0	1	5.3	3.44	84.8	3.7	254	0
413	1	1	0	0	0	0	0	0	0	0	0	28	10	1	161	84	80	0	0.95	8	2.32	62.9	5.9	156	1
414	1	1	0	0	0	0	0	0	0	0	0	4	15	0	150	86	67	0	0.88	6	2.48	53.5	4.4	182	0
415	1	1	0	0	0	0	0	0	0	0	0	15	11	0	160	100	82	0	1.02	4.8	2.73	60.9	6	418	0
416	0	1	1	0	0	1	0	0	0	0	0	10	14	0	137	80	80	1	0.99	8	2.67	57.9	4.7	288	0
417	1	1	0	0	0	0	1	1	0	0	0	4	15	0	160	90	86	1	0.95	6	1.19	81.6	4.4	423	1
418	1	0	0	0	0	0	0	1	0	0	0	2	15	0	195	120	65	0	0.96	5.9	2.06	76.7	5.7	304	1
419	1	1	0	0	0	0	0	0	0	0	0	2	14	0	150	80	80	0	0.88	8	2.82	96.7	3.8	291	0
420	1	1	0	0	0	0	1	1	0	0	0	1	15	0	177	100	68	1	0.86	5.6	2.19	66.4	3.4	355	1
421	1	1	0	0	0	0	0	0	0	0	0	1	15	0	150	90	72	0	1.14	4.3	4.34	86	7	685	1
422	0	0	1	0	0	0	0	0	0	0	0	0	15	0	127	80	75	1	0.9	5.7	3.59	60.4	5.8	208	0
423	0	1	1	0	0	1	0	0	0	0	0	1	15	0	150	80	80	0	1.05	7.8	1.75	66	5.1	318	0
424	1	1	0	0	0	0	1	1	0	0	0	1	15	0	203	108	68	1	0.91	7.2	2.54	94	5	307	0
425	1	1	0	0	0	0	0	0	0	0	0	1	15	0	168	95	98	2	0.97	4.2	2.66	85.6	5.2	412	0
426	0	1	0	0	0	0	0	0	0	0	0	1	15	0	145	80	78	0	0.94	5.8	2.68	56.2	2.8	255	0
427	0	1	0	0	0	0	0	0	0	0	0	1	15	0	135	75	70	0	0.89	4.9	3.59	60.3	3.4	307	0
428	1	1	0	0	0	0	1	0	0	0	0	8	14	1	147	85	76	0	0.93	7.1	2.21	64.8	5.6	239	0
429	1	0	0	0	0	0	0	1	0	0	0	0	15	0	133	75	80	0	0.86	4.8	4.03	85.9	5.3	225	0
430	0	1	0	0	0	0	0	0	1	0	0	12	10	1	152	69	80	0	0.84	6.1	2.76	69.3	5.5	269	1
431	0	1	0	0	0	0	0	0	0	1	0	22	7	1	167	105	81	0	0.96	5.1	3.38	61.8	6.7	246	1
432	0	0	0	0	0	0	0	0	0	0	0	0	14	0	160	90	80	0	1.03	5.8	2.15	50.7	4.3	300	0
433	1	1	0	0	0	0	1	1	0	0	0	3	14	0	157	96	72	1	0.9	5.2	1.93	85.5	7.6	472	0
434	1	1	1	0	0	0	0	0	0	1	0	2	15	0	158	84	67	0	0.88	7	4.03	168.9	9.2	329	0
435	0	1	0	0	0	0	0	0	0	0	0	0	15	0	192	98	78	0	0.95	5.9	3.66	55.6	5.8	150	0
436	0	1	0	0	0	0	0	0	0	0	0	11	14	1	164	77	80	1	0.88	9.1	2.99	66	3.4	321	0
437	1	1	0	0	0	0	0	0	0	0	0	0	15	0	152	81	81	0	1.12	6.3	1.86	80.6	6.4	310	0
438	0	0	0	0	0	0	0	0	0	0	0	2	15	0	150	89	83	0	0.98	5	3.55	73.8	3.3	392	0
439	1	0	0	0	0	0	1	1	0	0	0	3	15	0	150	94	78	0	0.88	6.5	2.33	68.2	4	317	0
440	1	1	0	0	0	0	0	0	0	0	0	2	15	0	170	67	67	0	0.9	5.6	3.37	77.7	4.2	264	0
441	1	0	0	0	0	0	0	0	0	0	0	10	14	1	130	70	80	0	0.99	5.9	2.27	100.2	5.7	462	0
442	1	1	0	0	0	0	0	0	0	0	0	0	15	0	136	82	81	0	0.93	4.8	2.47	78.5	5.3	355	0
443	1	1	1	0	0	0	0	0	0	0	0	10	15	0	112	79	83	0	0.98	6.8	2.13	56.9	4.9	277	0
444	1	1	0	0	0	0	0	0	0	0	0	0	15	0	162	86	82	0	0.91	5.5	3.29	73.6	4.6	385	0
445	0	1	0	0	0	0	0	0	0	0	0	2	15	0	142	88	66	1	0.95	4.2	1.92	68.3	7.1	180	0
446	0	1	0	0	0	1	0	0	0	0	0	10	15	0	156	92	86	0	1.03	6.1	1.36	49.1	3.9	177	1
447	1	0	0	0	0	0	0	0	0	0	0	16	14	1	179	117	85	0	0.98	5.5	4.26	62.8	4.2	438	0
448	1	1	0	0	0	0	0	1	0	0	0	5	15	0	137	70	64	0	0.97	5.8	2.42	85	4.1	285	0
449	0	1	0	0	0	0	0	0	0	0	0	5	15	0	175	90	80	0	0.92	5.7	1.95	67.5	4.2	352	0
450	0	1	1	0	0	1	0	0	0	0	0	1	15	0	163	92	69	0	0.92	6.7	1.81	116.1	6.8	349	0
451	1	0	0	0	0	0	0	0	1	0	0	20	8	1	115	67	78	4	1.06	7.8	1.86	78.3	5.7	239	1
452	1	0	0	0	0	0	0	0	0	0	0	9	14	0	193	127	102	0	0.98	5.1	2.88	76.3	3.4	323	1
453	0	0	0	0	0	0	0	0	1	0	0	0	15	0	172	75	76	1	1.01	6	2.81	74.8	5.1	308	0
454	0	0	1	0	0	1	0	0	0	0	0	21	4	1	170	90	100	1	0.98	15.6	2.15	63.4	4.9	266	1
455	1	1	1	0	0	0	0	0	0	0	0	1	15	0	133	78	73	0	0.92	7.9	3.15	60.4	4.1	302	0
456	1	1	0	0	0	0	0	1	0	0	0	12	14	0	184	130	81	0	0.86	6.4	3.68	74.7	4	362	1
457	1	1	0	0	0	0	0	1	0	0	0	2	15	0	161	89	85	0	0.94	5.5	3.83	64.5	4.3	312	0
458	1	0	0	0	0	0	1	0	0	0	0	4	14	0	132	82	82	0	0.86	5.1	1.39	50.4	2.6	311	1
459	1	1	1	0	0	0	0	0	0	0	0	5	15	0	146	84	81	0	1.12	6.1	1.09	78.5	4	269	0
460	0	0	0	0	0	0	0	0	0	0	0	17	13	1	160	94	100	0	1.04	7	2.26	62.9	10.9	252	1
461	0	1	0	0	0	1	0	0	0	0	0	1	15	0	117	81	76	2	0.97	4.3	0.97	998.7	18	464	0
462	1	1	0	0	0	0	1	0	0	1	0	3	14	0	182	102	64	1	0.95	6.1	1.68	124.9	6.4	328	1
463	1	0	1	0	0	0	1	1	0	0	0	0	15	0	174	93	94	0	0.9	10	2.37	61.4	3.5	247	0
464	0	1	0	0	0	1	0	0	0	0	0	0	15	0	110	65	80	0	1.07	7.8	1.9	121.5	8.1	500	0
465	1	1	0	0	0	0	0	0	0	0	0	11	15	1	161	89	77	0	1.02	4.6	2.65	41.4	4.2	405	1
466	1	1	0	0	0	0	1	1	0	0	0	0	15	0	216	124	76	0	0.85	7	4.31	85.9	3.7	402	0
467	1	1	0	0	0	0	1	1	0	0	0	8	14	0	155	95	78	1	0.96	6.2	1.78	74.6	4.7	327	0
468	1	1	1	0	0	0	0	0	0	0	0	0	15	0	154	75	100	1	0.95	17.1	1.46	75.8	10.7	256	0
469	0	1	1	0	0	1	0	0	0	1	0	17	11	1	161	121	89	2	0.9	6.8	2.08	61	5	252	0
470	0	1	0	0	0	0	0	0	0	0	0	8	15	0	172	105	77	0	0.97	5.8	3.22	54.1	3.3	301	0
471	1	1	0	0	0	0	1	1	0	0	0	4	15	0	161	92	87	0	0.87	5.7	2.8	73.9	4.8	324	0
472	1	0	0	0	0	0	1	0	0	0	0	7	14	0	170	104	69	0	0.99	4.9	2.64	73	3.8	299	0
473	1	1	1	0	0	0	1	1	0	0	0	2	15	0	160	80	80	0	0.98	15.9	1.6	51.9	3.6	341	0
474	0	1	0	0	0	0	0	0	0	0	0	2	15	1	157	87	88	1	0.91	6	2.75	55.6	4.7	308	1
475	0	1	0	0	0	0	0	0	0	0	0	10	14	1	150	112	86	0	0.96	5.3	3.24	69.9	4.2	369	1
476	0	1	1	0	0	1	0	0	0	0	0	6	15	0	180	129	96	0	0.85	10.1	5.21	102.6	6.5	531	0
477	0	0	0	0	0	0	0	1	0	0	0	7	15	0	160	105	83	0	0.98	5.8	2.92	84.1	5.6	304	0
478	1	1	0	0	0	1	0	0	0	0	0	1	15	0	168	84	66	1	0.96	4.9	2.68	76.8	3.7	349	0
479	0	0	0	0	0	0	0	0	0	0	0	2	14	0	127	78	83	0	1.05	4.2	1.3	41	4.5	50	0
480	1	1	0	0	0	0	0	1	0	0	0	8	11	1	138	87	109	0	1	5.8	2.16	87.1	6.2	533	1
481	0	1	0	0	0	0	0	0	0	0	0	11	12	1	147	92	64	1	0.97	6.1	2.91	26	5	100	0
482	0	1	1	0	0	0	0	0	0	0	0	1	14	1	226	124	102	2	0.99	12.2	4.85	77	4.2	289	1
483	1	1	0	0	0	0	1	1	0	0	0	5	13	0	242	146	96	0	0.91	6.1	4.15	417.1	12.9	513	0
484	1	1	0	0	0	0	0	0	0	0	0	1	15	0	172	104	76	0	0.92	6.2	2.55	87.1	5.4	383	0
485	1	1	1	0	0	0	0	0	0	0	0	36	4	1	190	85	52	1	1.05	10.6	3.16	194.6	11.4	260	1
486	1	0	0	0	0	1	0	0	0	0	0	1	15	0	148	72	73	0	1	6.8	1.6	98.1	4.5	366	1
487	0	1	1	0	0	1	0	0	0	1	0	19	9	1	137	74	76	5	0.83	4.8	1.66	46.2	4.1	442	0
488	0	1	1	0	0	0	0	0	0	0	0	10	15	1	171	80	93	0	1.01	12	2.84	54.2	4.9	267	0
489	0	0	0	0	0	0	0	0	0	0	0	0	15	0	159	88	79	0	0.94	5.8	4.15	95.8	4.1	408	1
490	0	0	0	0	0	0	0	0	0	0	0	12	14	0	147	75	77	0	0.84	5.8	2.18	55.3	3.2	108	0
491	1	0	0	0	0	0	0	0	0	0	0	0	15	0	130	87	74	1	0.93	5.1	2.8	93.2	5.2	419	0
492	1	1	0	0	0	0	0	0	0	0	0	1	15	0	177	82	82	1	0.9	5.6	3.35	82.8	6.3	372	0
493	1	1	0	0	0	0	0	0	0	1	0	1	15	0	165	96	92	1	1.03	6.1	6.89	99.9	7.9	372	1
494	1	1	1	0	1	0	0	1	0	0	0	2	15	0	127	69	83	1	1.02	7.1	2.11	121.9	10.2	247	0
495	1	0	0	0	0	0	0	0	0	0	0	5	15	0	160	113	80	1	0.91	5	2.79	67.3	4.8	308	0
496	1	1	0	0	0	0	0	1	0	0	0	2	15	0	169	88	73	0	0.97	4.8	2.12	74.6	4.5	228	0
497	0	1	0	0	0	0	0	0	0	0	0	7	15	0	150	91	79	0	0.88	5.2	5.23	56.9	5.4	197	0
498	1	0	0	0	0	0	0	0	0	0	0	4	15	0	130	80	68	0	0.96	4.6	3.14	107.8	8.1	380	1
